# Supplementary material for: Patchy and Pink: Dynamics of a Chlainomonas sp. (Chlamydomonadales, chlorophyta) algal bloom on Bagley Lake, North Cascades, WA
Source: FEMS Microbiol Ecol. 2023 Sep 7;99(11):fiad106. doi: 10.1093/femsec/fiad106 (PMC10580270; doi:10.1093/femsec/fiad106)
Supplement: fiad106_Supplemental_Files [file fiad106_supplemental_files.zip]

Archive with 3 entries (3 files):
- Supp_data Supplement_1_Tripod.pdf
- Supp_data Supplement_2_SEM.pdf
- Supp_data Supplement_3_Table_of_18S_references.pdf
